# Supplementary material for: Temperature sensitivity of DNA double-strand break repair underpins heat-induced meiotic failure in mouse spermatogenesis
Source: Commun Biol. 2022 May 26;5:504. doi: 10.1038/s42003-022-03449-y (PMC9135715; doi:10.1038/s42003-022-03449-y)
Supplement: Supplementary file 4 — Supplementary Data 1 [file 42003_2022_3449_MOESM4_ESM.xlsx]

## Sheet: Fig.1a and Sup. Fig. 1a
	Fig. 1a and Sup. Fig. 1a. Scrotal and abdominal temperatures in mice.
					mouse ID	＃1		＃2		＃3		＃4		＃5		＃6		＃7		＃8		＃9		＃10		＃11		＃12		＃13		＃14
						BT	ST	BT	ST	BT	ST	BT	ST	BT	ST	BT	ST	BT	ST	BT	ST	BT	ST	BT	ST	BT	ST	BT	ST	BT	ST	BT	ST
	BT: body-core temperature			time	16:00:00	38.8	34.9	38.8	35	38	34.1	37.2	34.1	37.2	33.6	37	33.5	38.2	34.1	37.4	34.4	38.2	33.8	38.7	35.1	37.2	34.1	38.5	35.1	38	34.4	38.9	35.7
	ST: scrotal temperature				18:00:00	37.5	34.2	37	33.6	37.5	34.1	37.5	33.6	37.1	33.1	37	33	37.3	34.2	37.9	34.8	38.2	34.6	38.2	34.1	38.4	34.9	37.4	34.9	38	33.5	37.5	34.4
					20:00:00	37.8	34	37.2	34	37.2	33.8	38.1	33	37.7	33.3	37.6	33.5	38.3	34.5	37.9	34.8	37.8	34.5	37.8	34.6	38.4	35.2	37.8	35.2	38.2	33.6	38.5	34.2
					22:00:00	37.7	34.5	38	33.7	36.4	34.2	38.8	32.7	37.7	33.7	37.5	33.6	38.7	34.7	38.7	35.5	38.7	34.3	39	35	38.4	35	38.6	35.4	38.5	34	38.7	35
					00:00:00	37.9	35.4	37.6	34.2	36.9	34.2	37.7	31.6	36.9	31.9	38.6	33.8	38	34.6	38.2	35.5	38.1	34.1	39	35.4	37.6	35	38.4	35.3	38.5	34.5	38.2	35.2
					02:00:00	38.6	34.3	38	34.2	37.8	34.2	38.3	31.5	37.7	33	37.4	33.8	37.9	34.4	37.1	35	36.5	33.2	38	33.7	36.8	33.9	37.8	34.3	37.6	33.6	37.4	34.4
					04:00:00	38.6	33.9	38.7	34.4	38.7	34.5	37.3	32.9	37.8	31.9	36.9	32.8	37.6	33.7	37.2	34.3	37.5	33.9	37.6	33.7	37.5	34	37.3	35	36.7	33.5	37.4	33.7
					06:00:00	37.2	34.5	37	34.3	37.9	33.4	38.4	31.7	37	32.8	37.7	34.3	38	34.3	38	35.6	38.7	34.5	37.3	34.8	38.7	35.2	37.2	35.4	37.6	33.9	38.3	34.3
					08:00:00	37.5	34.4	38.2	34.5	38.6	34	38.1	33	36.1	33.3	38	32.2	37.3	33.9	37.2	34.7	37	34.4	37.6	34	37.3	33.6	38	34.6	37.7	32.9	38.2	34.2
					10:00:00	37.8	34.4	37.7	34.8	37.7	34.5	38.4	31.3	36.9	32.1	38.3	33.2	37.7	33.8	38.7	35	36.9	34.5	37.5	35.2	38.6	34.8	37.8	34	37.4	34.8	38.1	34.5
					12:00:00	37.8	35.1	37.2	34.8	37.9	33.3	38.7	31.6	37.8	32.6	38.4	33.8	37.6	33.7	37	34.3	36.9	32.9	37.7	34.4	37.6	35.3	37.2	33.6	37.5	33.9	37.8	34.3
					14:00:00	38.4	34.6	38.4	35.2	38.2	33.6	37.2	31.6	37.2	32.4	37.8	32.8	37.2	33.3	36.9	35.1	36.5	32.8	36.4	34.6	35.4	32.8	37.4	33.9	37	33.6	36.8	34.8

## Sheet: Fig.1e
Fig. 1e. The summary of their GFP grade (0–4) over five weeks of culture at 34 ℃ and 38 ℃.
	34 degrees							38 degrees
		garde (0-4)							garde (0-4)
	explant_ID	1 week	2 weeks	3 weeks	4 weeks	5 weeks		explant_ID	1 week	2 weeks	3 weeks	4 weeks	5 weeks
	#34_1	0	4	4	4	4		#38_1	0	0	0	0	0
	#34_2	0	3	4	4	4		#38_2	0	0	0	0	0
	#34_3	0	4	4	4	4		#38_3	0	0	0	0	0
	#34_4	0	4	4	4	4		#38_4	0	0	0	0	0
	#34_5	0	4	4	4	4		#38_5	0	0	0	0	0
	#34_6	0	4	4	4	4		#38_6	0	0	0	0	0
	#34_7	0	4	4	4	4		#38_7	0	0	0	0	0
	#34_8	0	4	4	4	3		#38_8	0	0	0	0	0
	#34_9	0	4	4	4	3		#38_9	0	0	0	0	0
	#34_10	0	4	4	3	2		#38_10	0	0	0	0	0
	#34_11	0	4	4	3	2		#38_11	0	0	0	0	0
	#34_12	0	4	4	4	1		#38_12	0	0	0	0	0
	#34_13	0	4	4	3	3		#38_13	0	0	0	0	0
	#34_14	0	4	3	0	1		#38_14	0	0	0	0	0
	#34_15	0	4	3	0	3		#38_15	0	0	0	0	0
	#34_16	0	4	3	4	4		#38_16	0	0	0	0	0
	#34_17	0	4	4	4	4		#38_17	0	0	0	0	0
	#34_18	0	4	4	4	4		#38_18	0	0	0	0	0
	#34_19	0	4	4	4	4		#38_19	0	0	0	0	0
	#34_20	0	4	4	4	4		#38_20	0	0	0	0	0
	#34_21	0	4	4	4	3		#38_21	0	0	0	0	0
	#34_22	0	0	2	4	4		#38_22	0	0	0	0	0
	#34_23	0	4	4	4	4		#38_23	0	0	0	0	0
	#34_24	0	4	4	4	4		#38_24	0	0	0	0	0
	#34_25	0	4	4	4	4		#38_25	0	0	0	0	0
	#34_26	0	1	2	3	3		#38_26	0	0	0	0	0
	#34_27	0	2	3	4	4		#38_27	0	0	0	0	0
	#34_28	0	1	4	4	4		#38_28	0	0	0	0	0
	#34_29	0	3	4	4	4		#38_29	0	0	0	0	0
	#34_30	0	4	4	4	4		#38_30	0	0	0	0	0
	#34_31	0	4	4	4	4		#38_31	0	0	0	0	0
	#34_32	1	4	4	4	4		#38_32	0	0	0	0	0
	#34_33	2	4	4	4	4		#38_33	0	0	0	0	0
	#34_34	1	4	4	4	4		#38_34	0	0	0	0	0
	#34_35	2	4	4	4	4		#38_35	0	0	0	0	0
	#34_36	2	4	4	4	4		#38_36	0	0	0	0	0
	#34_37	1	4	4	4	4		#38_37	0	0	0	0	0
	#34_38	1	4	4	4	4		#38_38	0	0	0	0	0
	#34_39	1	4	4	4	4		#38_39	0	0	0	0	0
	#34_40	1	4	4	4	4		#38_40	0	0	0	0	0
	#34_41	1	4	4	4	4		#38_41	0	0	0	0	0
	#34_42	1	4	4	4	4		#38_42	0	0	0	0	0
	#34_43	1	4	4	4	4		#38_43	0	0	0	0	0
	#34_44	0	4	4	4	4		#38_44	0	0	0	0	0
	#34_45	1	4	4	4	4		#38_45	0	0	0	0	0
	#34_46	2	4	4	4	4		#38_46	0	0	0	0	0
	#34_47	1	4	4	4	4		#38_47	0	0	0	0	0
	#34_48	1	4	4	4	4		#38_48	0	0	0	0	0
	#34_49	1	4	4	4	4		#38_49	0	0	0	0	0
	#34_50	1	4	4	4	4		#38_50	0	0	0	0	0
	#34_51	1	4	4	4	4		#38_51	0	0	0	0	0
	#34_52	0	3	4	4	3
	#34_53	0	4	4	4	4
	#34_54	0	4	4	4	4
	#34_55	0	4	4	4	4
	#34_56	0	1	3	4	4
	#34_57	0	2	2	4	4
	#34_58	0	1	4	4	4
	#34_59	0	1	4	4	4
	#34_60	0	2	4	4	4
	#34_61	0	1	4	4	4
	#34_62	0	4	4	4	4
	#34_63	0	4	4	4	4
	#34_64	0	4	4	4	4
	#34_65	0	4	4	4	4
	#34_66	0	3	4	4	3
	#34_67	0	3	4	4	4
	#34_68	0	3	4	4	4
	#34_69	0	2	4	4	4
	#34_70	0	3	4	4	3
	#34_71	0	3	4	4	3
	#34_72	0	3	4	4	4
	#34_73	0	3	4	4	3
	#34_74	0	3	2	2	2
	#34_75	0	3	4	3	3
	#34_76	0	4	4	3	2
	#34_77	0	4	4	3	3
	#34_78	0	3	4	4	4
	#34_79	0	3	4	4	4
	#34_80	0	3	4	4	4
	#34_81	0	4	4	4	4
	#34_82	1	4	4	4	4
	#34_83	0	4	4	4	3
	#34_84	1	4	3	3	2
	#34_85	0	4	3	2	2
	#34_86	0	2	4	4	3
	#34_87	0	0	4	3	4
	#34_88	0	0	4	3	4
	#34_89	0	3	4	4	3
	#34_90	0	3	4	3	4
	#34_91	0	0	4	3	4
	#34_92	0	3	4	4	4
	#34_93	0	3	4	4	3
	#34_94	0	4	4	2	2
	#34_95	0	4	4	3	3
	#34_96	0	4	4	4	4
	#34_97	0	4	4	3	4
	#34_98	0	2	4	4	3
	#34_99	0	3	3	3	3

## Sheet: Fig.2a
Fig. 1e. The summarized time course of Acr-GFP grades.
	30 degrees							32 degrees							34 degrees							35 degrees							36 degrees							37 degrees							38 degrees
		garde (0-4)							garde (0-4)							garde (0-4)							garde (0-4)							garde (0-4)							garde (0-4)							garde (0-4)
	explant_ID	1 week	2 weeks	3 weeks	4 weeks	5 weeks		explant_ID	1 week	2 weeks	3 weeks	4 weeks	5 weeks		explant_ID	1 week	2 weeks	3 weeks	4 weeks	5 weeks		explant_ID	1 week	2 weeks	3 weeks	4 weeks	5 weeks		explant_ID	1 week	2 weeks	3 weeks	4 weeks	5 weeks		explant_ID	1 week	2 weeks	3 weeks	4 weeks	5 weeks		explant_ID	1 week	2 weeks	3 weeks	4 weeks	5 weeks
	#30_1	0	0	0	0	0		#32_1	0	2	2	4	4		#34_1	0	4	4	4	4		#35_1	0	4	4	4	4		#36_1	0	4	4	2	3		#37_1	0	3	3	1	1		#38_1	0	0	0	0	0
	#30_2	0	0	0	0	0		#32_2	0	2	3	4	4		#34_2	0	3	4	4	4		#35_2	0	4	4	4	4		#36_2	0	4	4	3	3		#37_2	0	3	2	3	1		#38_2	0	0	0	0	0
	#30_3	0	0	0	0	0		#32_3	0	4	4	4	4		#34_3	0	4	4	4	4		#35_3	0	4	4	3	4		#36_3	0	4	4	4	4		#37_3	0	3	2	3	3		#38_3	0	0	0	0	0
	#30_4	0	0	0	0	0		#32_4	0	4	4	4	4		#34_4	0	4	4	4	4		#35_4	0	4	4	4	4		#36_4	0	4	4	4	4		#37_4	0	3	3	3	3		#38_4	0	0	0	0	0
	#30_5	0	0	0	0	0									#34_5	0	4	4	4	4		#35_5	0	4	4	4	4		#36_5	0	4	4	4	4		#37_5	0	4	4	4	3		#38_5	0	0	0	0	0
	#30_6	0	0	0	0	0									#34_6	0	4	4	4	4		#35_6	0	4	4	4	4		#36_6	0	4	4	4	4		#37_6	0	4	3	4	2		#38_6	0	0	0	0	0
															#34_7	0	4	4	4	4		#35_7	0	4	4	4	4		#36_7	0	4	4	4	4		#37_7	0	3	3	3	3		#38_7	0	0	0	0	0
															#34_8	0	4	4	4	3		#35_8	0	4	4	4	4		#36_8	0	4	4	3	3		#37_8	0	4	3	4	4		#38_8	0	0	0	0	0
															#34_9	0	4	4	4	3		#35_9	0	4	4	4	4		#36_9	0	2	3	2	2		#37_9	0	4	4	4	4		#38_9	0	0	0	0	0
															#34_10	0	4	4	3	2		#35_10	0	4	4	4	4									#37_10	0	4	4	3	3		#38_10	0	0	0	0	0
															#34_11	0	4	4	3	2		#35_11	0	4	4	4	4									#37_11	0	3	3	2	3		#38_11	0	0	0	0	0
															#34_12	0	4	4	4	1		#35_12	0	2	4	4	4									#37_12	0	0	1	3	2		#38_12	0	0	0	0	0
															#34_13	0	4	4	3	3		#35_13	0	4	4	4	3									#37_13	0	4	2	2	2		#38_13	0	0	0	0	0
															#34_14	0	4	3	0	1		#35_14	0	2	4	4	4									#37_14	0	4	3	3	3		#38_14	0	0	0	0	0
															#34_15	0	4	3	0	3		#35_15	0	4	4	4	4									#37_15	0	3	2	2	2		#38_15	0	0	0	0	0
															#34_16	0	4	3	4	4																#37_16	0	3	3	1	1		#38_16	0	0	0	0	0
															#34_17	0	4	4	4	4																#37_17	0	3	4	2	1		#38_17	0	0	0	0	0
															#34_18	0	4	4	4	4																#37_18	0	3	3	1	1		#38_18	0	0	0	0	0
															#34_19	0	4	4	4	4																#37_19	0	2	1	2	2		#38_19	0	0	0	0	0
															#34_20	0	4	4	4	4																#37_20	0	1	0	1	1		#38_20	0	0	0	0	0
															#34_21	0	4	4	4	3																#37_21	1	1	0	1	0		#38_21	0	0	0	0	0
															#34_22	0	0	2	4	4																#37_22	0	1	0	1	0		#38_22	0	0	0	0	0
															#34_23	0	4	4	4	4																#37_23	0	1	0	1	1		#38_23	0	0	0	0	0
															#34_24	0	4	4	4	4																#37_24	0	1	0	0	1		#38_24	0	0	0	0	0
															#34_25	0	4	4	4	4																#37_25	0	1	0	1	0		#38_25	0	0	0	0	0
															#34_26	0	1	2	3	3																#37_26	0	3	0	1	0		#38_26	0	0	0	0	0
															#34_27	0	2	3	4	4																#37_27	0	3	0	1	1		#38_27	0	0	0	0	0
															#34_28	0	1	4	4	4																#37_28	1	1	0	1	1		#38_28	0	0	0	0	0
															#34_29	0	3	4	4	4																#37_29	0	4	0	1	1		#38_29	0	0	0	0	0
															#34_30	0	4	4	4	4																#37_30	0	1	1	1	1		#38_30	0	0	0	0	0
															#34_31	0	4	4	4	4																#37_31	0	2	1	1	1		#38_31	0	0	0	0	0
															#34_32	1	4	4	4	4																#37_32	0	3	2	1	1		#38_32	0	0	0	0	0
															#34_33	2	4	4	4	4																#37_33	0	2	2	2	1		#38_33	0	0	0	0	0
															#34_34	1	4	4	4	4																#37_34	0	1	1	1	1		#38_34	0	0	0	0	0
															#34_35	2	4	4	4	4																#37_35	0	1	1	1	1		#38_35	0	0	0	0	0
															#34_36	2	4	4	4	4																#37_36	0	1	2	2	1		#38_36	0	0	0	0	0
															#34_37	1	4	4	4	4																#37_37	0	1	2	1	2		#38_37	0	0	0	0	0
															#34_38	1	4	4	4	4																#37_38	0	1	1	1	1		#38_38	0	0	0	0	0
															#34_39	1	4	4	4	4																#37_39	0	3	2	2	2		#38_39	0	0	0	0	0
															#34_40	1	4	4	4	4																#37_40	0	4	3	2	3		#38_40	0	0	0	0	0
															#34_41	1	4	4	4	4																#37_41	0	2	1	1	1		#38_41	0	0	0	0	0
															#34_42	1	4	4	4	4																							#38_42	0	0	0	0	0
															#34_43	1	4	4	4	4																							#38_43	0	0	0	0	0
															#34_44	0	4	4	4	4																							#38_44	0	0	0	0	0
															#34_45	1	4	4	4	4																							#38_45	0	0	0	0	0
															#34_46	2	4	4	4	4																							#38_46	0	0	0	0	0
															#34_47	1	4	4	4	4																							#38_47	0	0	0	0	0
															#34_48	1	4	4	4	4																							#38_48	0	0	0	0	0
															#34_49	1	4	4	4	4																							#38_49	0	0	0	0	0
															#34_50	1	4	4	4	4																							#38_50	0	0	0	0	0
															#34_51	1	4	4	4	4																							#38_51	0	0	0	0	0
															#34_52	0	3	4	4	3
															#34_53	0	4	4	4	4
															#34_54	0	4	4	4	4
															#34_55	0	4	4	4	4
															#34_56	0	1	3	4	4
															#34_57	0	2	2	4	4
															#34_58	0	1	4	4	4
															#34_59	0	1	4	4	4
															#34_60	0	2	4	4	4
															#34_61	0	1	4	4	4
															#34_62	0	4	4	4	4
															#34_63	0	4	4	4	4
															#34_64	0	4	4	4	4
															#34_65	0	4	4	4	4
															#34_66	0	3	4	4	3
															#34_67	0	3	4	4	4
															#34_68	0	3	4	4	4
															#34_69	0	2	4	4	4
															#34_70	0	3	4	4	3
															#34_71	0	3	4	4	3
															#34_72	0	3	4	4	4
															#34_73	0	3	4	4	3
															#34_74	0	3	2	2	2
															#34_75	0	3	4	3	3
															#34_76	0	4	4	3	2
															#34_77	0	4	4	3	3
															#34_78	0	3	4	4	4
															#34_79	0	3	4	4	4
															#34_80	0	3	4	4	4
															#34_81	0	4	4	4	4
															#34_82	1	4	4	4	4
															#34_83	0	4	4	4	3
															#34_84	1	4	3	3	2
															#34_85	0	4	3	2	2
															#34_86	0	2	4	4	3
															#34_87	0	0	4	3	4
															#34_88	0	0	4	3	4
															#34_89	0	3	4	4	3
															#34_90	0	3	4	3	4
															#34_91	0	0	4	3	4
															#34_92	0	3	4	4	4
															#34_93	0	3	4	4	3
															#34_94	0	4	4	2	2
															#34_95	0	4	4	3	3
															#34_96	0	4	4	4	4
															#34_97	0	4	4	3	4
															#34_98	0	2	4	4	3
															#34_99	0	3	3	3	3
[truncated: 12 more columns]

## Sheet: Fig.3b
	Fig 3b. Proportions of spermatocytes in the leptotene, zygotene, pachytene, and diplotene stages.
		leptotene	zygotene	pachytene	diplotone	number of counted nuclei	repulicates
	in vivo	108	49	200	63	420	2 mice
	34 deg	159	105	259	26	549	6 explants
	37 deg	211	206	56	23	496	7 explants
	38 deg	253	201	2	0	456	7 explants

## Sheet: Fig.4c
Fig. 4c. The levels of the γH2AX signal in each spermatocyte nucleus
				the levels of the γH2AX signal					the levels of the γH2AX signal					the levels of the γH2AX signal					the levels of the γH2AX signal
				leptotene					zygotene					pachytene					diplotene
	number of counted Nuclei	sample source		in vivo	34 degrees	37 degrees	38 degrees		in vivo	34 degrees	37 degrees	38 degrees		in vivo	34 degrees	37 degrees	38 degrees		in vivo	34 degrees	37 degrees	38 degrees
in vivo	284	4 mice		1.04165	3.31109	6.03336	5.09375		1.2649	0.599221	2.01136	9.11942		0.176133	0.769907	2.01017	N.D.		0.35547	0.848164	1.15385	N.D.
34 deg	253	14 explants		4.80759	1.69931	9.25762	6.17925		1.37481	0.352765	2.97241	9.43464		0.37792	1.61326	2.1301			0.331664	0.127124	0.391899
37 deg	271	15 explants		1.18403	1.17878	1.55135	5.48176		1.41582	1.67881	2.27148	2.52225		0.193408	0.252536	1.99399			0.373802	0.116808	0.467022
38 deg	147	15 explants		1.6081	4.34518	5.58725	4.87447		0.927819	1.50483	5.20936	1.1218		0.441106	2.14912	2.40528			0.376128	0.472489	0.200182
				1.38859	1.79645	3.63398	5.78752		1.12921	0.833758	3.15451	2.27595		0.460767	0.300203	1.20961			0.600209	0.436749	1.60475
				1.46209	1.96215	4.64457	8.17029		1.30609	2.03392	6.06592	3.347		0.287593	1.3039	2.02879			0.258802	2.0012	0.876246
				1.32445	0.745168	1.93899	9.24061		0.963741	2.22499	1.6977	7.40307		1.64061	1.83643	3.48558			0.33755	1.07147	1.15001
				0.913971	4.50755	4.20108	10.1321		0.359401	1.92188	0.53829	8.41465		0.334855	1.62708	2.66032			0.345021	0.512143	0.259214
				0.464038	0.594807	2.6584	1.0812		2.01686	0.891622	6.94812	1.6234		0.306299	0.903168	1.3758			0.283217	0.195665	1.37423
				0.714969	1.71611	12.1748	19.0956		3.04987	1.10205	5.88623	6.46464		0.23439	0.736875	1.69259			0.245396	0.42636	0.772243
				1.85146	2.19479	0.561508	2.98695		2.50591	2.38499	0.508613	11.8506		0.356285	0.508434	0.472873			0.180059	0.464632	0.264038
				1.61929	1.33186	1.76228	1.73869		2.13384	1.88297	2.93578	9.39457		0.272594	1.07067	1.3272			0.220415	0.436606	0.60496
				1.15765	1.35035	3.31407	1.85798		0.896807	2.28903	11.3485	10.5236		0.143718	0.38367	1.72042			0.231058	0.197946	0.835043
				0.494854	1.64165	7.43258	1.7216		1.80754	1.73706	4.01268	0.9775		0.552089	0.119435	0.478013			0.141369	0.160515	1.08439
				2.00711	0.757691	5.64358	1.79016		1.87121	2.72087	3.16453	8.06604		0.315034	0.792718	1.65162			0.168025	0.154792	2.2929
				0.905408	1.01161	1.06069	15.9687		1.41183	0.200871	2.80213	14.68		0.503184	0.686227	2.0731			0.26168	0.141529	0.7051
				1.76745	5.76544	2.59324	1.52638		1.4012	0.84632	2.71004	8.61035		0.249042	0.50894	1.48334			0.376301	0.257323	0.334286
				1.79408	3.08491	2.68893	10.0116		1.73021	1.77141	2.51763	5.38534		0.604086	0.712581	0.872118			0.343754	0.24928	0.23852
				2.21027	3.20451	2.8962	8.76442		1.36781	1.57938	2.23614	4.17247		0.735169	0.981214	1.43557			0.301971	0.884689	0.293997
				1.44886	1.00048	0.91192	18.0707		1.11683	0.308336	2.00375	4.2641		0.633949	0.891809	1.97379			0.358532	0.805959	0.245164
				1.59962	1.25457	7.92839	3.37914		1.38213	1.43852	1.35872	4.22522		0.549703	0.779155	1.61132			0.47771	0.454506	0.795266
				1.36389	0.105133	4.04199	2.14686		1.50615	0.805403	0.914017	4.54669		1.37139	0.957205	1.52129			0.315997	0.408141	0.37597
				1.35943	1.13475	2.53609	3.22007		1.97241	0.897655	1.64726	3.44901		1.03678	1.15352	1.31804			0.240613	0.300532	0.55561
				1.72055	1.05629	3.84939	2.7434		2.19711	0.944443	2.17862	4.66383		0.354553	0.729695	1.12719			0.382072	0.528658	0.35226
				0.891272	2.22767	5.44929	2.55269		0.462866	0.823162	2.64433	10.2654		0.33253	1.20516	1.08023			0.266691	0.323459	0.692951
				0.412408	0.425015	3.15297	3.03341		0.332239	0.473817	5.87871	6.15918		0.443123	0.855552	1.03619			0.309491	0.31056	0.438611
				1.89534	1.04745	2.54301	7.9138		1.52841	0.168272	4.38578	6.35577		0.887498	1.31257	1.16454			0.331588	0.406555	0.385865
				1.0111	0.743122	3.64015	6.19386		2.74562	1.11504	1.59248	6.52239		0.477438	0.845907	1.67457			0.299349	0.41943	0.320076
				0.871668	0.999765	1.46928	5.58825		0.157787	0.701627	2.20883	6.43986		0.354628	0.679321	0.977323			0.649914	1.04219	0.54805
				2.43469	0.7587	0.584379	5.30586		0.235775	0.41065	1.93821	2.58423		0.479846	0.928561	3.29811			0.417737	1.00277	0.674565
				0.707138	0.966084	10.6635	3.7258		0.458003	0.457711	5.47385	8.33039		0.611549	0.858693	1.70773			0.39519	0.249051	0.299232
				0.899267	0.617192	4.12908	6.32068		1.26205	1.91268	5.31548	8.94469		0.321602	0.397768	3.00161			0.165537	0.493231	0.3242
				1.59774	1.03285	2.24375	4.91606		0.237932	1.0656	2.88497	6.96322		0.392933	0.840206	4.92784			0.156693	0.375803	0.457842
				0.18696	0.401545	2.37513	3.08881		0.320015	3.10915	3.0346	5.25775		0.44962	1.0106	1.71941			0.183748	0.537535	0.247165
				0.216753	0.698351	8.83783	4.33119		0.338971	0.386623	3.49618	9.50037		0.376133	0.681256	8.19667			0.202284	0.256772	0.347877
				1.11595	7.34307	11.3948	7.83382		0.103463	1.43127	3.52373	5.60014		0.472996	0.372755	3.88869			0.205222	0.502105	0.280042
				0.431193	1.48806	4.45999	3.36843		0.738494	1.28734	0.768075	10.7152		0.751989	1.55751	2.20136			0.404585	0.370517	0.254899
				0.126966	1.10941	3.25298	5.0928		0.733447	2.5277	6.11625	6.93105		0.142231	0.276024	1.9436			0.132252	0.227908	0.382453
				0.187834	1.9544	1.81641	6.96775		3.57341	0.276184	4.48927	8.1234		0.119125	1.20147	1.71881			0.478551	1.11825	0.453516
				0.279037	1.16421	0.795186	8.94183		0.256292	1.01871	4.47156	1.2378		0.144377	0.600803	0.866479			0.56225	0.234749	0.299325
				0.0957934	0.645422	0.373798	6.33491		1.0287	1.52174	5.959	2.66205		0.115987	0.516909	0.2974			0.259465	0.195157	0.29856
				0.325136	0.863355	9.67031	9.64145		3.04987	0.940714	4.20084	1.66518		0.738842	0.441637	0.531348			0.280354	0.180813	0.231273
				0.901225	1.0181	0.345542	6.84535		0.119965	1.47775	0.253684	6.68485		0.149902	0.12965	1.38002			0.889353	0.39248	0.501958
				0.360179	1.33784	0.533688	8.30505		0.637715	0.833567	0.940254	3.61356		0.501562	0.454269	1.24161			0.338176	0.64818	0.450554
				0.353813	0.598835	3.48432	8.74598		0.512844	0.544335	0.278981	5.37952		0.106031	0.240512	0.443297			0.305672	0.276793	0.220319
				0.294812	0.805792	3.65108	5.79284		1.04995	0.632599	9.66911	6.87907		0.131294	0.611814	1.27686			0.316501	0.504689
				0.29763	0.526612	0.641599	5.10302		0.933071	0.455901	9.02335	8.34843		0.267031	0.182158	2.00776			0.203174	0.310241
				0.301686	0.537052	8.93864	6.78744		1.20464	0.566369	0.603092	7.67247		0.13792	0.611057	0.26089			0.234401
				0.359137	1.07147	0.93659	2.90575		0.945146	1.30198	0.744036	6.5249		1.16341	0.16635	0.288805			0.23123
				0.597569	0.564639	5.0395	12.2343		0.867288	0.353594	1.19448			0.114409	0.220479	0.546371			0.275701
				0.852754	0.798982	0.474215	9.05935		0.836768	0.880196	1.6314			0.295347	0.920054	0.587433			0.291558
				1.38276	0.363616	3.79852	11.4432		0.651301	1.10097	1.38323			0.251829	0.416152	0.420893			0.237061
				2.98671	0.293429	4.75387	3.61079		0.692168	1.64538	0.666094			0.242983	0.285146	0.716343			0.301065
				1.0285	0.650168	2.61484	3.93207		0.810016	1.38771	2.76393			0.280379	0.686375	0.409231			0.246939
				0.653375	0.785438	1.01331	5.36359			0.745285	2.58444			0.324889	0.472282	0.564957			0.209775
				0.222958	1.34923	2.11788	2.87895			0.925622	0.369773			0.287155	0.656833	0.515642			0.281023
				0.339402	1.89886	2.42158	1.82657			1.41296	0.339837			0.290273	0.282748	0.254841			0.318407
				0.769524	1.24369	0.84839	2.77309			1.92057	0.639599			0.265497	1.48394	0.687405			0.274844
				0.956781	1.24322	0.669498	5.73686			1.13919	0.829791			0.295968	0.32374	0.320404			0.278278
				0.660762		1.44819	4.5894			0.838856	0.78187			0.36829	0.685936	0.3064			0.178603
				0.568193		1.3804	4.43351			1.70607	0.245642			0.257167	0.623897	0.366004			0.340456
				0.729761		1.78426	7.77346			1.00981	0.640762			0.384875	0.482277	0.443868			0.317823
				0.883408		1.3264	3.62664				0.282899			0.192668	0.462956	0.358384			0.289711
				0.577297		0.964294	5.15621				0.882			0.235974	0.569638	0.310456			0.27681
				0.737185		1.70272	6.55114				1.46683			0.188444	0.284145	0.426572			0.206833
				0.637247		1.2759	5.72549				0.541086			0.191613	0.463113	0.5436			0.235318
				1.24877		1.10827	5.98801				0.907775			0.252078	1.01014	0.365312			0.215411
				1.07368		0.884623	5.47002				0.529953			0.357197	0.316797	0.282776			0.220237
				0.676042		1.00192	7.95168				0.578284			0.307034	0.75897
				0.28157		0.55658	2.85472				0.746403			0.176405	0.577415
				0.887965		1.07864	4.81936				0.536916			0.26583	0.330269
				0.696497		0.962903	3.40977				0.471829			0.342029	0.783431
				0.787163		1.21791	8.62566				0.468399			0.241965	0.377348
						0.457025	8.23179				0.885408			0.385792	0.441448
						0.970214	13.2281				1.03618			0.271839	0.205289
						0.617615	7.71027				0.867532			0.299211	0.227375
						0.97832	9.35007							0.22833	0.753997
						1.33416	13.3074							0.225379	0.520168
						0.393402	12.8747							0.192778	0.302728
							10.4753							0.21281	0.301588
							10.5144							0.222539	0.412255
							6.70587							0.143283	0.529786
							2.66733							0.230212	0.430088
							6.27871							0.276186	0.418369
							9.43331							0.257117	0.568615
							11.4986							0.3243
							5.68988							0.288935
							4.9248							0.289293
							5.20878							0.309475
							3.56006
							3.53338
							1.54988
							2.42645
							5.50274
							5.1463
							5.52176
							2.2748
							10.0293

## Sheet: Fig.5b
	Fig. 5b. The number of RPA2 foci associated with SCP3+ chromosome axes in each spermatocyte.
					number of RPA2 foci					number of RPA2 foci					number of RPA2 foci					number of RPA2 foci
					Eary Leptotene					Late leptotene					Zygotene					Pachytene
		number of counted Nuclei	sample source		in vivo	34 degrees	37 degrees	38 degrees		in vivo	34 degrees	37 degrees	38 degrees		in vivo	34 degrees	37 degrees	38 degrees		in vivo	34 degrees	37 degrees	38 degrees
	in vivo	180	3 mice		12	29	2	31		109	146	121	231		158	259	126	195		31	91	8	N.D.
	34 degrees	212	8 explants		23	27	7	11		190	164	101	260		207	233	105	208		15	82	8
	37 degrees	166	8 explants		9	22	2	8		155	57	85	263		195	224	110	115		8	43	90
	38 degrees	108	8 explants		22	37	49	7		208	70	103	238		221	176	105	149		21	35	94
					9	11	8	41		27	73	70	240		171	180	119	137		69	3	86
					24	16	12	1		67	61	103	291		161	137	30	160		23	31	21
					28	7	10	20		234	60	189	213		144	147	24	109		33	4	75
					16	9	11	2		96	115	121	238		178	153	110	149		99	19	4
					11	21	3	9		285	70	21	25		143	35	124	194		117	45	123
					4	2	72	43		241	150	107	134		141	128	138	246		3	29	97
					16	1	47	8		132	128	111	165		202	210	104	170		40	14	90
					10	39	27	10		118	81	137	152		254	180	123	274		102	29	71
					11	34	5	6		64	167	188	131		209	160	261	122		6	15	90
					3	20	43	14		51	111	69	192		237	111	118	113		14	54	109
					8	7	48	29		68	122	119	228		201	133	131	109		6	22	99
					12	73	10	36		87	113	32	154		235	120	127	182		3	13	57
					7	25	5	15		127	173	201	63		254	125	56	270		162	117	18
					3	1	13			146	45	147	97		174	117	153	205		53	135	82
					7	19	24			105	36	184	260		131	38	162	176		18	43	81
					46	58	6			73	45	196	286		263	140	118	142		89	148	106
					3	7	14			121	96	151	78		200	143	142	110		3	146	84
					28	31	15			82	66	148	109		216	191	196	152		179	143	129
					23	20	30			44	93	82	258		203	242	220	216		97	168	72
					27	45	14			51	203	172	281		159	189	178	289		121	154	153
					27	26	15			89	65	71	197		162	145	152	222		2	12	72
					23	10	66			132	251	132	154		168	171	158	114		28	9	6
					26	6	59			84	170	56	91		207	144	176	150		99	9	106
					6					116	67	32	66		285	193	80	203		4	69	75
					6						86		108		232	167	133	154		2	20	91
					1						63		89		221	178	79	172		9	164	8
					94						74		142		230	195	134	212		8	68	54
					8						198		336		218	186	172	226		83	119	91
					39						64		120		180	207	132	154		188	99	95
					20						112		179		117	125	117	189		3	16	142
					30						78		182		114	222	109	185		5	22	83
					41						75		231		177	142	116	180		1	136	142
					22						32		194		220	120	109			1	117	74
					37						82		18		141	247	112			1	37	2
					14						108		31		173	152	185			2	70	104
					8						54		152			187	133			77	115	2
											96		84			184	155			60	93	14
											139		190			189	105			3	16	6
											90		26			173	176			56	11	103
											210		214			98	100			2	31	65
											133		153			174	122			3	75	31
											102		97			130	93			7	34	53
											145		222			118	163			183	26	125
											68		14			104	138			1	131	214
											122		29			33	73			4	26	96
											127		19			96	83			4	9	81
											76		155			84	84			1	14	114
											106		207			131	93			110	132	117
											97		148			152	2			96	101
											70		208			130	131			1	121
											135		15			108	90			22	28
											56					173	83			146	6
											98					191	87			1	61
																138	106			2	17
																144	48			195	57
																143				180	33
																				191	12
																				12	20
																				181	15
																				84	19
																				103	12
																				101	11
																				90	48
																				9	68
																				141
																				139
																				132
																				162
																				3

## Sheet: Fig.6b
Fig. 6b. The number of RAD51 foci associated with SCP3+ chromosome axes in each spermatocyte.
				number of RAD51 foci					number of RAD51 foci					number of RAD51 foci					number of RAD51 foci
				early leptotene					late leptotene					zygotene					pachytene
	number of counted Nuclei	sample source		in vivo	34 degrees	37 degrees	38 degrees		in vivo	34 degrees	37 degrees	38 degrees		in vivo	34 degrees	37 degrees	38 degrees		in vivo	34 degrees	37 degrees	38 degrees
in vivo	280	4 mice		18	1	12	5		57	149	129	91		78	200	171	92		29	14	22	N.D.
34 degrees	175	14 explants		5	22	13	9		122	64	148	91		62	93	146	67		14	61	21
37 degrees	200	15 explants		39	8	7	10		103	188	183	143		102	214	74	47		11	9	63
38 degrees	167	15 explants		12	58	9	1		120	220	86	141		132	109	146	88		8	27	22
				19	11	10	12		122	178	10	152		124	129	97	65		41	45	7
				6	9	34	2		90	204	125	65		125	94	83	145		6	22	14
				17	10	16	7		28	159	151	41		169	55	148	77		4	20	46
				1	5	41	1		104	85	58	1		149	181	170	53		22	59	6
				16	5	3	18		118	218	210	66		126	184	85	77		30	17	37
				7	3	5	2		116	66	13	9		121	40	123	70		52	27	6
				9	11	12	4		142	3	9	21		178	126	151	9		40	26	21
				1	18	6	2		154	205	14	114		185	48	31	23		16	38	13
				24	6	5	1		116	217	149	9		189	48	54	65		36	55	29
				7	6	12	9		110	88	154	48		188	153	44	9		11	1	7
				10	74	7	10		166	228	143	3		90	223	42	70		16	5	13
				1	1	25	2		99	239	197	0		49	100	103	120		55	12	12
				2	4	16	12		95	186	159	107		87	212	206	97		31	57	10
				9	61	5	1		79	28	109	44		121	112	88	141		31	1	23
				2	3	28	1		169	139	49	91		126	177	49	50		1	4	57
				2	8	18	6		148	177	85	117		116	202	113	119		52	43	1
				6	13	4	6		161	172	89	134		90	212	156			34	20	35
				13	14	6	2		141	231	65	47		107	168	187			46	4	39
				11	15	4	5		132	113	6	2		83	181	52			42	14	1
				12	5	10	4		93	270	1	74		89	202	33			1	17	24
				1	9	2	10		90	215	67	88		99	203	127			7	16	28
				6	12				69	225	6	74		124	152	44			82	49
				5	5				88	126	2	29		99	114	36			41	40
				7	9				137	137	177	22		148	162	189			67	20
				13	4				156	129	172	81		130	270	184			3	25
				6	1				141	185	145	65		171	127	112			7	28
				24	36				149	255	155	86		150	158	123			17	5
				22	15				166	251	72	78		141	154	132			5	23
				8					27	150	90	89		208	135	11			7	11
				16					34	157	82	79		73	142	52			1	15
				7					119	128	152	149		79	195	103			13	71
				8					37	135	171	0		150	129	45			51	1
				40					78	245	25	108		165	187	189			7	26
				13					71	304	126	111		168	191	197			47	28
				5					140		212	97		121	185	208			11	37
				25					141		188	10		127		98			0	2
				25					135		30	7		81		6			9	13
				78					107		131	65		62		32			10	21
				15					101		184	65		89		32			23	62
				24					181		175	72		201		48			35	41
				13					191		199	83		168		15			2	61
				11					213		69	18		175		101			2	78
									174		136	18		181		106			26	4
									116		127	16		149		181			12	101
									236		169	18		191		67			15	19
									204		126	132		123		32			1	25
									246		142	103		123		103			17	59
									274		117	160		136		10			10	75
									72		2	19		68		33			12	30
									135		53	27		86		50			74	49
									201		208	29		142		101			22	1
									118		165	3		115		92			45	68
									183		163	128		116		83			27	42
									139		140	66		59		48			15	27
									156		2	53		184		36			34	58
									125		160	7		108		100			0	42
									168		200	6		118		154			9	42
									201		141	36		97		55			2	1
									122		121	44		111		117			13	1
									170		139	38		93		20			54	8
									172		175	1		72		218			13	31
									125		31	2		108		20			28	58
									129		101	54		114		24			45
									146		92	5		105		115			8
									63		87	8				55			22
									137		4	3				37			33
									173		46	121				63			2
									206		37	12				37			2
									112		6	9				30			33
									126		46	173							13
									171		66	27							35
									204		1	58							30
									202		97	44							0
									134			1							41
									164			139
									156			147
									172			79
									169			73
									42			40
									3			10
									148			52
									134			2
									113			5
									179			192
												28
												44
												16
												189
												148
												41
												92
												219
												9

## Sheet: Fig.6d
Fig. 6d. The number of DMC1 foci associated with SCP3+ chromosome axes in each spermatocyte.
				number of DMC1 foci					number of DMC1 foci					number of DMC1 foci					number of DMC1 foci
				early leptotene					late leptotene					zygotene					pachytene
	number of counted Nuclei	sample source		in vivo	34 degrees	37 degrees	38 degrees		in vivo	34 degrees	37 degrees	38 degrees		in vivo	34 degrees	37 degrees	38 degrees		in vivo	34 degrees	37 degrees	38 degrees
in vivo	173	2 mice		22	0	24	0		202	128	182	7		118	63	115	155		47	0	26	N.D.
34 degrees	125	4 explants		15	4	15	0		78	169	124	11		132	178	82	150		32	46	0
37 degrees	137	10 explants		0	0	30	0		183	103	124	106		111	132	85	188		0	43	0
38 degrees	84	4 explants		0	0	13	0		77	200	202	149		70	146	112	177		0	19	42
				43	0	11	61		268	83	87	4		71	88	151	151		0	37	22
				0	15	5	6		245	146	48	3		35	168	129	105		50	28	37
				0	23	6	0		101	209	96	62		129	161	111	78		69	75	41
				40	22	0	3		142	215	58	25		94	114	136	60		74	62	9
				29	35	0	0		209	193	59	40		111	90	22	87		61	14	11
				0	0	0	2		87	73	49	30		46	114	74	49		22	63	2
				2	0	0	2		199	211	14	3		124	98	65	73		48	38	1
				38	2	0			103	206	77	140		99	79	95	19		34	0	0
				19	0	28			172	188	48	219		18	101	64	0		0	3	64
				0	0	30			198	177	29	5		146	172	81	131		0	0	22
				0	0	2			201	195	64	4		106	212	142	68		97	61	41
				1	0	25			104	180	62	117		74	64	170	54		0	43	42
				0	14	24			79	218	127	133		164	99	108	9		43	24	6
				0	0	0			237	226	190	70		124	221	113	40		43	50	6
				29	0	0			191	202	128	22		66	199	178	64		3	0	30
				8	0	16			213	119	248	26		86	185	0			62	1	25
				19	0	23			192	269	193	22		78	107	82			39	8	0
				56	0	9			176	221	39	0		82	53	75			22	19	24
				70	4	16			291	224	32			148	119	45			60	66	26
				4	15	4			135	162	100			187	168	0			37	78	31
				6	9	11			175	183	136			221	157	46			0	47	37
				0	6	9			204	272	104			246	70	50			38	48	8
				2	0	8			190	296	99			178		130			3	25	17
				0	26				275	41	189			197		93			35	17	26
				3	0				212	21	192			207		110			0	38	7
				1	0				206	35	207			126		102			49	23	24
				0	0					144				132		142			38	18	56
				16						330				129		70			48	49	79
				0										162		105			0	42	76
				0										165		127			0	39	84
				0										161		168			0	43	36
				13										110		174			70	27	0
				39										82		180			80		36
				42										110		0			41
				0										131		70			51
				0										214		81			46
				6										176		109			28
				10										189		61			89
				33										184		184			12
				16										184					27
				13										175					46
				8										225					37
																			22
																			25
																			51
																			51
																			26

## Sheet: Fig.7c
	Fig. 7c. Proportion of leptotene, normal zygotene, aberrant pachytene, and pachytene spermatocytes in in vivo-grown testes or explants cultured for five weeks at indicated temperatures.
			leptotene	zygotene	aberrant pachytene	pachytene	number of counted nuclei	repulicates
		in vivo	49	36	3	407	495	4 mice
		34 degrees	45	37	27	225	334	10 explants
		37 degrees	113	44	134	39	330	15 explants
		38 degrees	113	36	27	0	176	10 explanta

## Sheet: Fig.7f
Fig. 7f. The number of MLH1 foci associated with SCP3+ chromosome axes in aberrant pachytene and pachytene.
				number of MLH1 foci
	number of counted nuclei	sample source		in vivo	34 degrees	37 degrees	38 degrees
in vivo	158	3 mice		24	21	2	0
34 degrees	108	10 explants		29	13	0	0
37 degrees	158	12 explants		1	26	0	0
38 degrees	50	12 explants		25	21	0	0
				29	0	0	0
				21	6	0	0
				1	0	0	0
				26	20	0	0
				23	26	20	0
				16	24	0	0
				29	0	0	0
				4	30	0	0
				25	29	0	0
				24	30	0	0
				30	23	0	0
				0	0	0	0
				25	25	0	0
				27	15	0	0
				6	0	0	0
				26	20	19	0
				20	23	0	0
				0	0	0	0
				22	16	0	0
				26	23	0	0
				28	33	1	0
				8	31	19	0
				0	20	1	0
				27	23	0	0
				28	23	0	0
				25	0	0	0
				12	0	0	0
				9	26	0	0
				27	14	0	0
				19	4	1	0
				22	0	0	0
				25	0	0	0
				4	23	0	0
				27	1	0	0
				0	0	0	0
				27	0	0	0
				28	21	0	0
				23	0	0	0
				23	0	0	0
				24	0	1	0
				24	6	0	0
				26	23	0	0
				30	24	0	0
				26	12	27	0
				0	25	22	0
				25	1	22	0
				0	14	17
				0	0	1
				0	0	0
				0	25	0
				26	0	0
				25	0	0
				23	23	0
				21	0	0
				29	0	0
				6	5	0
				21	0	0
				23	26	0
				26	2	0
				23	0	27
				25	0	7
				28	23	7
				27	23	22
				19	22	3
				23	20	1
				18	29	1
				18	18	0
				26	20	0
				31	31	1
				10	23	0
				20	23	0
				23	0	0
				30	5	0
				20	15	0
				28	0	0
				26	0	0
				13	0	0
				14	0	0
				24	0	0
				16	0	0
				14	23	0
				1	0	0
				25	0	0
				25	21	0
				20	22	0
				24	23	0
				22	0	0
				25	22	1
				26	21	0
				26	23	24
				27	20	0
				20	24	0
				28	0	20
				24	0	0
				24	24	0
				22	0	0
				12	20	0
				19	23	0
				28	21	0
				1	23	0
				24	19	0
				0	21	0
				0	24	0
				22	24	0
				16		0
				26		0
				2		0
				27		0
				20		0
				28		0
				24		0
				27		23
				0		0
				29		0
				29		0
				27		0
				27		0
				9		0
				23		0
				31		0
				19		0
				18		0
				23		1
				13		0
				26		0
				28		21
				27		0
				0		0
				28		0
				27		0
				27		0
				26		0
				27		0
				0		0
				25		0
				19		0
				29		0
				13		0
				3		1
				25		0
				25		0
				21		0
				30		0
				22		0
				22		0
				5		0
				26		0
				23		0
				18		21
				6		0
				24		0
				16		18
				26		0
				26		0

[truncated: 2 more sheets: Fig.7g, Sup.Fig.5b]
